# Supplementary material for: Amelioration of Ovalbumin-Induced Food Allergy in Mice by Targeted Rectal and Colonic Delivery of Cyanidin-3-O-Glucoside
Source: Foods. 2022 May 24;11(11):1542. doi: 10.3390/foods11111542 (PMC9180400; doi:10.3390/foods11111542)
Supplement: Supplementary file 1 [file foods-11-01542-s001.zip]

Archive with 1 entries (1 files):
- foods-1707076-Sypplementary.pdf
